# Supplementary material for: Pendred Syndrome, or Not Pendred Syndrome? That Is the Question
Source: Genes (Basel). 2021 Oct 1;12(10):1569. doi: 10.3390/genes12101569 (PMC8535891; doi:10.3390/genes12101569)
Supplement: Supplementary file 1 [file genes-12-01569-s001.zip]

Archive with 1 entries (1 files):
- genes-1392592-supplementary.pdf
